# Supplementary material for: The impact of diet and oral hygiene on dental caries among Turkish children: A cross-sectional study
Source: PLoS One. 2025 Dec 17;20(12):e0338081. doi: 10.1371/journal.pone.0338081 (PMC12711038; doi:10.1371/journal.pone.0338081)
Supplement: S1 File — (XLSX) [file pone.0338081.s001.xlsx]

## Sheet: Dataset
Child Gender	Child Age (years)	Child Weight (kg)	Child Height (cm)	Mother Age (years)	Father Age (years)	Mother Education	Father Education	Income Status	Tooth Brushing (TB)	Frequency of TB	Duration of TB	Using Fluoride Toothpaste	Age for First Dental Visit	Frequency of Dental Visits	Receiving Oral Health Education	DMFT	DMFS	dmft	dmfs	Milk (mL)	Yogurt (g)	Probiotic Yogurt (g)	Cheese (g)	Apples (g)	Berries (g)	Ice Cream (g)	Citrus Fruits (g)	Banana (g)	Dried Fruits (g)	White Bread (g)	Rice (g)	Sticky Candy etc. (g)	Chocolate etc. (g)	Biscuits etc. (g)	Chips (g)	Pastry (g)	Jam (g)	Honey (g)	Spreadable Chocolate (g)	Fruit Juice (mL)	Cola (mL )
1	5	17	105	36	37	2	3	2	1	1	2	1	1	1	1	0	0	1	2	100	0	0	30	0	10	100	50	180	0	50	70	10	40	10	0	0	0	10	0	0	0
1	5	17	105	36	37	2	3	2	1	1	2	1	1	1	1	0	0	1	2	100	0	0	30	0	10	100	50	180	0	50	70	10	40	10	0	0	0	10	0	0	0
1	5	17	105	36	37	2	3	2	1	1	2	1	1	1	1	0	0	1	2	100	0	0	30	0	10	100	50	180	0	50	70	10	40	10	0	0	0	10	0	0	0
1	5	17	105	36	37	2	3	2	1	1	2	1	1	1	1	0	0	1	2	100	0	0	30	0	10	100	50	180	0	50	70	10	40	10	0	0	0	10	0	0	0
1	5	17	105	36	37	2	3	2	1	1	2	1	1	1	1	0	0	1	2	100	0	0	30	0	10	100	50	180	0	50	70	10	40	10	0	0	0	10	0	0	0
1	5	17	105	36	37	2	3	2	1	1	2	1	1	1	1	0	0	1	2	100	0	0	30	0	10	100	50	180	0	50	70	10	40	10	0	0	0	10	0	0	0
1	5	17	105	36	37	2	3	2	1	1	2	1	1	1	1	0	0	1	2	100	0	0	30	0	10	100	50	180	0	50	70	10	40	10	0	0	0	10	0	0	0
1	5	17	105	36	37	2	3	2	1	1	2	1	1	1	1	0	0	1	2	100	0	0	30	0	10	100	50	180	0	50	70	10	40	10	0	0	0	10	0	0	0
1	5	17	105	36	37	2	3	2	1	1	2	1	1	1	1	0	0	1	2	100	0	0	30	0	10	100	50	180	0	50	70	10	40	10	0	0	0	10	0	0	0
1	5	17	105	36	37	2	3	2	1	1	2	1	1	1	1	0	0	1	2	100	0	0	30	0	10	100	50	180	0	50	70	10	40	10	0	0	0	10	0	0	0
1	5	17	105	36	37	2	3	2	1	1	2	1	1	1	1	0	0	1	2	100	0	0	30	0	10	100	50	180	0	50	70	10	40	10	0	0	0	10	0	0	0
1	5	17	105	36	37	2	3	2	1	1	2	1	1	1	1	0	0	1	2	100	0	0	30	0	10	100	50	180	0	50	70	10	40	10	0	0	0	10	0	0	0
1	5	17	105	36	37	2	3	2	1	1	2	1	1	1	1	0	0	1	2	100	0	0	30	0	10	100	50	180	0	50	70	10	40	10	0	0	0	10	0	0	0
1	5	17	105	36	37	2	3	2	1	1	2	1	1	1	1	0	0	1	2	100	0	0	30	0	10	100	50	180	0	50	70	10	40	10	0	0	0	10	0	0	0
1	5	17	105	36	37	2	3	2	1	1	2	1	1	1	1	0	0	1	2	100	0	0	30	0	10	100	50	180	0	50	70	10	40	10	0	0	0	10	0	0	0
2	5	12.5	90	26	28	2	1	2	1	2	2	1	1	2	1	0	0	1	2	200	100	55	15	0	20	10	20	90	0	10	35	5	40	10	0	0	5	5	5	0	0
2	5	12.5	90	26	28	2	1	2	1	2	2	1	1	2	1	0	0	1	2	200	100	55	15	0	20	10	20	90	0	10	35	5	40	10	0	0	5	5	5	0	0
2	5	12.5	90	26	28	2	1	2	1	2	2	1	1	2	1	0	0	1	2	200	100	55	15	0	20	10	20	90	0	10	35	5	40	10	0	0	5	5	5	0	0
2	5	12.5	90	26	28	2	1	2	1	2	2	1	1	2	1	0	0	1	2	200	100	55	15	0	20	10	20	90	0	10	35	5	40	10	0	0	5	5	5	0	0
2	5	12.5	90	26	28	2	1	2	1	2	2	1	1	2	1	0	0	1	2	200	100	55	15	0	20	10	20	90	0	10	35	5	40	10	0	0	5	5	5	0	0
2	5	12.5	90	26	28	2	1	2	1	2	2	1	1	2	1	0	0	1	2	200	100	55	15	0	20	10	20	90	0	10	35	5	40	10	0	0	5	5	5	0	0
2	5	12.5	90	26	28	2	1	2	1	2	2	1	1	2	1	0	0	1	2	200	100	55	15	0	20	10	20	90	0	10	35	5	40	10	0	0	5	5	5	0	0
2	5	12.5	90	26	28	2	1	2	1	2	2	1	1	2	1	0	0	1	2	200	100	55	15	0	20	10	20	90	0	10	35	5	40	10	0	0	5	5	5	0	0
2	5	12.5	90	26	28	2	1	2	1	2	2	1	1	2	1	0	0	1	2	200	100	55	15	0	20	10	20	90	0	10	35	5	40	10	0	0	5	5	5	0	0
2	5	12.5	90	26	28	2	1	2	1	2	2	1	1	2	1	0	0	1	2	200	100	55	15	0	20	10	20	90	0	10	35	5	40	10	0	0	5	5	5	0	0
2	5	12.5	90	26	28	2	1	2	1	2	2	1	1	2	1	0	0	1	2	200	100	55	15	0	20	10	20	90	0	10	35	5	40	10	0	0	5	5	5	0	0
2	5	12.5	90	26	28	2	1	2	1	2	2	1	1	2	1	0	0	1	2	200	100	55	15	0	20	10	20	90	0	10	35	5	40	10	0	0	5	5	5	0	0
2	5	12.5	90	26	28	2	1	2	1	2	2	1	1	2	1	0	0	1	2	200	100	55	15	0	20	10	20	90	0	10	35	5	40	10	0	0	5	5	5	0	0
2	5	12.5	90	26	28	2	1	2	1	2	2	1	1	2	1	0	0	1	2	200	100	55	15	0	20	10	20	90	0	10	35	5	40	10	0	0	5	5	5	0	0
2	5	12.5	90	26	28	2	1	2	1	2	2	1	1	2	1	0	0	1	2	200	100	55	15	0	20	10	20	90	0	10	35	5	40	10	0	0	5	5	5	0	0
1	6	27	125	39	42	3	2	2	1	2	1	1	1	2	2	0	0	1	2	200	0	0	30	100	0	50	0	180	0	25	0	5	40	0	0	100	0	20	5	200	0
1	6	27	125	39	42	3	2	2	1	2	1	1	1	2	2	0	0	1	2	200	0	0	30	100	0	50	0	180	0	25	0	5	40	0	0	100	0	20	5	200	0
1	6	27	125	39	42	3	2	2	1	2	1	1	1	2	2	0	0	1	2	200	0	0	30	100	0	50	0	180	0	25	0	5	40	0	0	100	0	20	5	200	0
1	6	27	125	39	42	3	2	2	1	2	1	1	1	2	2	0	0	1	2	200	0	0	30	100	0	50	0	180	0	25	0	5	40	0	0	100	0	20	5	200	0
1	6	27	125	39	42	3	2	2	1	2	1	1	1	2	2	0	0	1	2	200	0	0	30	100	0	50	0	180	0	25	0	5	40	0	0	100	0	20	5	200	0
1	6	27	125	39	42	3	2	2	1	2	1	1	1	2	2	0	0	1	2	200	0	0	30	100	0	50	0	180	0	25	0	5	40	0	0	100	0	20	5	200	0
1	6	27	125	39	42	3	2	2	1	2	1	1	1	2	2	0	0	1	2	200	0	0	30	100	0	50	0	180	0	25	0	5	40	0	0	100	0	20	5	200	0
1	6	27	125	39	42	3	2	2	1	2	1	1	1	2	2	0	0	1	2	200	0	0	30	100	0	50	0	180	0	25	0	5	40	0	0	100	0	20	5	200	0
1	6	27	125	39	42	3	2	2	1	2	1	1	1	2	2	0	0	1	2	200	0	0	30	100	0	50	0	180	0	25	0	5	40	0	0	100	0	20	5	200	0
1	6	27	125	39	42	3	2	2	1	2	1	1	1	2	2	0	0	1	2	200	0	0	30	100	0	50	0	180	0	25	0	5	40	0	0	100	0	20	5	200	0
1	6	27	125	39	42	3	2	2	1	2	1	1	1	2	2	0	0	1	2	200	0	0	30	100	0	50	0	180	0	25	0	5	40	0	0	100	0	20	5	200	0
1	6	27	125	39	42	3	2	2	1	2	1	1	1	2	2	0	0	1	2	200	0	0	30	100	0	50	0	180	0	25	0	5	40	0	0	100	0	20	5	200	0
1	6	27	125	39	42	3	2	2	1	2	1	1	1	2	2	0	0	1	2	200	0	0	30	100	0	50	0	180	0	25	0	5	40	0	0	100	0	20	5	200	0
1	6	27	125	39	42	3	2	2	1	2	1	1	1	2	2	0	0	1	2	200	0	0	30	100	0	50	0	180	0	25	0	5	40	0	0	100	0	20	5	200	0
1	6	27	125	39	42	3	2	2	1	2	1	1	1	2	2	0	0	1	2	200	0	0	30	100	0	50	0	180	0	25	0	5	40	0	0	100	0	20	5	200	0
2	10	29	135	32	35	2	1	1	1	2	3	1	2	1	1	2	2	2	10	300	200	0	10	20	50	100	125	180	0	10	35	5	40	30	50	150	10	0	15	0	330
2	10	29	135	32	35	2	1	1	1	2	3	1	2	1	1	2	2	2	10	300	200	0	10	20	50	100	125	180	0	10	35	5	40	30	50	150	10	0	15	0	330
2	10	29	135	32	35	2	1	1	1	2	3	1	2	1	1	2	2	2	10	300	200	0	10	20	50	100	125	180	0	10	35	5	40	30	50	150	10	0	15	0	330
2	10	29	135	32	35	2	1	1	1	2	3	1	2	1	1	2	2	2	10	300	200	0	10	20	50	100	125	180	0	10	35	5	40	30	50	150	10	0	15	0	330
2	10	29	135	32	35	2	1	1	1	2	3	1	2	1	1	2	2	2	10	300	200	0	10	20	50	100	125	180	0	10	35	5	40	30	50	150	10	0	15	0	330
2	10	29	135	32	35	2	1	1	1	2	3	1	2	1	1	2	2	2	10	300	200	0	10	20	50	100	125	180	0	10	35	5	40	30	50	150	10	0	15	0	330
2	10	29	135	32	35	2	1	1	1	2	3	1	2	1	1	2	2	2	10	300	200	0	10	20	50	100	125	180	0	10	35	5	40	30	50	150	10	0	15	0	330
2	10	29	135	32	35	2	1	1	1	2	3	1	2	1	1	2	2	2	10	300	200	0	10	20	50	100	125	180	0	10	35	5	40	30	50	150	10	0	15	0	330
2	10	29	135	32	35	2	1	1	1	2	3	1	2	1	1	2	2	2	10	300	200	0	10	20	50	100	125	180	0	10	35	5	40	30	50	150	10	0	15	0	330
2	10	29	135	32	35	2	1	1	1	2	3	1	2	1	1	2	2	2	10	300	200	0	10	20	50	100	125	180	0	10	35	5	40	30	50	150	10	0	15	0	330
2	10	29	135	32	35	2	1	1	1	2	3	1	2	1	1	2	2	2	10	300	200	0	10	20	50	100	125	180	0	10	35	5	40	30	50	150	10	0	15	0	330
2	10	29	135	32	35	2	1	1	1	2	3	1	2	1	1	2	2	2	10	300	200	0	10	20	50	100	125	180	0	10	35	5	40	30	50	150	10	0	15	0	330
2	10	29	135	32	35	2	1	1	1	2	3	1	2	1	1	2	2	2	10	300	200	0	10	20	50	100	125	180	0	10	35	5	40	30	50	150	10	0	15	0	330
2	10	29	135	32	35	2	1	1	1	2	3	1	2	1	1	2	2	2	10	300	200	0	10	20	50	100	125	180	0	10	35	5	40	30	50	150	10	0	15	0	330
2	10	29	135	32	35	2	1	1	1	2	3	1	2	1	1	2	2	2	10	300	200	0	10	20	50	100	125	180	0	10	35	5	40	30	50	150	10	0	15	0	330
1	5	16	110	29	32	1	1	2	2				2	2	2	0	0	8	25	200	100	0	10	0	0	100	0	180	20	25	70	35	80	20	90	0	0	0	25	200	0
1	5	16	110	29	32	1	1	2	2				2	2	2	0	0	8	25	200	100	0	10	0	0	100	0	180	20	25	70	35	80	20	90	0	0	0	25	200	0
1	5	16	110	29	32	1	1	2	2				2	2	2	0	0	8	25	200	100	0	10	0	0	100	0	180	20	25	70	35	80	20	90	0	0	0	25	200	0
1	5	16	110	29	32	1	1	2	2				2	2	2	0	0	8	25	200	100	0	10	0	0	100	0	180	20	25	70	35	80	20	90	0	0	0	25	200	0
1	5	16	110	29	32	1	1	2	2				2	2	2	0	0	8	25	200	100	0	10	0	0	100	0	180	20	25	70	35	80	20	90	0	0	0	25	200	0
1	5	16	110	29	32	1	1	2	2				2	2	2	0	0	8	25	200	100	0	10	0	0	100	0	180	20	25	70	35	80	20	90	0	0	0	25	200	0
1	5	16	110	29	32	1	1	2	2				2	2	2	0	0	8	25	200	100	0	10	0	0	100	0	180	20	25	70	35	80	20	90	0	0	0	25	200	0
1	5	16	110	29	32	1	1	2	2				2	2	2	0	0	8	25	200	100	0	10	0	0	100	0	180	20	25	70	35	80	20	90	0	0	0	25	200	0
1	5	16	110	29	32	1	1	2	2				2	2	2	0	0	8	25	200	100	0	10	0	0	100	0	180	20	25	70	35	80	20	90	0	0	0	25	200	0
1	5	16	110	29	32	1	1	2	2				2	2	2	0	0	8	25	200	100	0	10	0	0	100	0	180	20	25	70	35	80	20	90	0	0	0	25	200	0
1	5	16	110	29	32	1	1	2	2				2	2	2	0	0	8	25	200	100	0	10	0	0	100	0	180	20	25	70	35	80	20	90	0	0	0	25	200	0
1	5	16	110	29	32	1	1	2	2				2	2	2	0	0	8	25	200	100	0	10	0	0	100	0	180	20	25	70	35	80	20	90	0	0	0	25	200	0
1	5	16	110	29	32	1	1	2	2				2	2	2	0	0	8	25	200	100	0	10	0	0	100	0	180	20	25	70	35	80	20	90	0	0	0	25	200	0
1	5	16	110	29	32	1	1	2	2				2	2	2	0	0	8	25	200	100	0	10	0	0	100	0	180	20	25	70	35	80	20	90	0	0	0	25	200	0
1	5	16	110	29	32	1	1	2	2				2	2	2	0	0	8	25	200	100	0	10	0	0	100	0	180	20	25	70	35	80	20	90	0	0	0	25	200	0
1	8	20	120	34	38	1	1	2	1	1	3	1	2	2	2	0	0	3	5	200	100	0	50	50	20	50	50	180	50	25	70	50	40	100	90	50	0	0	5	0	0
1	8	20	120	34	38	1	1	2	1	1	3	1	2	2	2	0	0	3	5	200	100	0	50	50	20	50	50	180	50	25	70	50	40	100	90	50	0	0	5	0	0
1	8	20	120	34	38	1	1	2	1	1	3	1	2	2	2	0	0	3	5	200	100	0	50	50	20	50	50	180	50	25	70	50	40	100	90	50	0	0	5	0	0
1	8	20	120	34	38	1	1	2	1	1	3	1	2	2	2	0	0	3	5	200	100	0	50	50	20	50	50	180	50	25	70	50	40	100	90	50	0	0	5	0	0
1	8	20	120	34	38	1	1	2	1	1	3	1	2	2	2	0	0	3	5	200	100	0	50	50	20	50	50	180	50	25	70	50	40	100	90	50	0	0	5	0	0
1	8	20	120	34	38	1	1	2	1	1	3	1	2	2	2	0	0	3	5	200	100	0	50	50	20	50	50	180	50	25	70	50	40	100	90	50	0	0	5	0	0
1	8	20	120	34	38	1	1	2	1	1	3	1	2	2	2	0	0	3	5	200	100	0	50	50	20	50	50	180	50	25	70	50	40	100	90	50	0	0	5	0	0
1	8	20	120	34	38	1	1	2	1	1	3	1	2	2	2	0	0	3	5	200	100	0	50	50	20	50	50	180	50	25	70	50	40	100	90	50	0	0	5	0	0
1	8	20	120	34	38	1	1	2	1	1	3	1	2	2	2	0	0	3	5	200	100	0	50	50	20	50	50	180	50	25	70	50	40	100	90	50	0	0	5	0	0
1	8	20	120	34	38	1	1	2	1	1	3	1	2	2	2	0	0	3	5	200	100	0	50	50	20	50	50	180	50	25	70	50	40	100	90	50	0	0	5	0	0
1	8	20	120	34	38	1	1	2	1	1	3	1	2	2	2	0	0	3	5	200	100	0	50	50	20	50	50	180	50	25	70	50	40	100	90	50	0	0	5	0	0
1	8	20	120	34	38	1	1	2	1	1	3	1	2	2	2	0	0	3	5	200	100	0	50	50	20	50	50	180	50	25	70	50	40	100	90	50	0	0	5	0	0
1	8	20	120	34	38	1	1	2	1	1	3	1	2	2	2	0	0	3	5	200	100	0	50	50	20	50	50	180	50	25	70	50	40	100	90	50	0	0	5	0	0
1	8	20	120	34	38	1	1	2	1	1	3	1	2	2	2	0	0	3	5	200	100	0	50	50	20	50	50	180	50	25	70	50	40	100	90	50	0	0	5	0	0
1	8	20	120	34	38	1	1	2	1	1	3	1	2	2	2	0	0	3	5	200	100	0	50	50	20	50	50	180	50	25	70	50	40	100	90	50	0	0	5	0	0
1	8	28	130	36	35	1	2	2	1	1	2	1	2	1	2	0	0	8	26	400	200	0	0	50	0	100	50	180	0	10	70	15	40	200	20	0	10	0	10	200	0
1	8	28	130	36	35	1	2	2	1	1	2	1	2	1	2	0	0	8	26	400	200	0	0	50	0	100	50	180	0	10	70	15	40	200	20	0	10	0	10	200	0
1	8	28	130	36	35	1	2	2	1	1	2	1	2	1	2	0	0	8	26	400	200	0	0	50	0	100	50	180	0	10	70	15	40	200	20	0	10	0	10	200	0
1	8	28	130	36	35	1	2	2	1	1	2	1	2	1	2	0	0	8	26	400	200	0	0	50	0	100	50	180	0	10	70	15	40	200	20	0	10	0	10	200	0
1	8	28	130	36	35	1	2	2	1	1	2	1	2	1	2	0	0	8	26	400	200	0	0	50	0	100	50	180	0	10	70	15	40	200	20	0	10	0	10	200	0
1	8	28	130	36	35	1	2	2	1	1	2	1	2	1	2	0	0	8	26	400	200	0	0	50	0	100	50	180	0	10	70	15	40	200	20	0	10	0	10	200	0
1	8	28	130	36	35	1	2	2	1	1	2	1	2	1	2	0	0	8	26	400	200	0	0	50	0	100	50	180	0	10	70	15	40	200	20	0	10	0	10	200	0
1	8	28	130	36	35	1	2	2	1	1	2	1	2	1	2	0	0	8	26	400	200	0	0	50	0	100	50	180	0	10	70	15	40	200	20	0	10	0	10	200	0
1	8	28	130	36	35	1	2	2	1	1	2	1	2	1	2	0	0	8	26	400	200	0	0	50	0	100	50	180	0	10	70	15	40	200	20	0	10	0	10	200	0
1	8	28	130	36	35	1	2	2	1	1	2	1	2	1	2	0	0	8	26	400	200	0	0	50	0	100	50	180	0	10	70	15	40	200	20	0	10	0	10	200	0
1	8	28	130	36	35	1	2	2	1	1	2	1	2	1	2	0	0	8	26	400	200	0	0	50	0	100	50	180	0	10	70	15	40	200	20	0	10	0	10	200	0
1	8	28	130	36	35	1	2	2	1	1	2	1	2	1	2	0	0	8	26	400	200	0	0	50	0	100	50	180	0	10	70	15	40	200	20	0	10	0	10	200	0
1	8	28	130	36	35	1	2	2	1	1	2	1	2	1	2	0	0	8	26	400	200	0	0	50	0	100	50	180	0	10	70	15	40	200	20	0	10	0	10	200	0
1	8	28	130	36	35	1	2	2	1	1	2	1	2	1	2	0	0	8	26	400	200	0	0	50	0	100	50	180	0	10	70	15	40	200	20	0	10	0	10	200	0
1	8	28	130	36	35	1	2	2	1	1	2	1	2	1	2	0	0	8	26	400	200	0	0	50	0	100	50	180	0	10	70	15	40	200	20	0	10	0	10	200	0
1	12	40	152	35	39	1	2	2	1	2	1	1	1	1	1	2	2	1	4	200	200	110	10	20	20	100	50	180	0	10	70	5	40	30	10	0	10	20	15	200	0
1	12	40	152	35	39	1	2	2	1	2	1	1	1	1	1	2	2	1	4	200	200	110	10	20	20	100	50	180	0	10	70	5	40	30	10	0	10	20	15	200	0
1	12	40	152	35	39	1	2	2	1	2	1	1	1	1	1	2	2	1	4	200	200	110	10	20	20	100	50	180	0	10	70	5	40	30	10	0	10	20	15	200	0
1	12	40	152	35	39	1	2	2	1	2	1	1	1	1	1	2	2	1	4	200	200	110	10	20	20	100	50	180	0	10	70	5	40	30	10	0	10	20	15	200	0
1	12	40	152	35	39	1	2	2	1	2	1	1	1	1	1	2	2	1	4	200	200	110	10	20	20	100	50	180	0	10	70	5	40	30	10	0	10	20	15	200	0
1	12	40	152	35	39	1	2	2	1	2	1	1	1	1	1	2	2	1	4	200	200	110	10	20	20	100	50	180	0	10	70	5	40	30	10	0	10	20	15	200	0
1	12	40	152	35	39	1	2	2	1	2	1	1	1	1	1	2	2	1	4	200	200	110	10	20	20	100	50	180	0	10	70	5	40	30	10	0	10	20	15	200	0
1	12	40	152	35	39	1	2	2	1	2	1	1	1	1	1	2	2	1	4	200	200	110	10	20	20	100	50	180	0	10	70	5	40	30	10	0	10	20	15	200	0
1	12	40	152	35	39	1	2	2	1	2	1	1	1	1	1	2	2	1	4	200	200	110	10	20	20	100	50	180	0	10	70	5	40	30	10	0	10	20	15	200	0
1	12	40	152	35	39	1	2	2	1	2	1	1	1	1	1	2	2	1	4	200	200	110	10	20	20	100	50	180	0	10	70	5	40	30	10	0	10	20	15	200	0
1	12	40	152	35	39	1	2	2	1	2	1	1	1	1	1	2	2	1	4	200	200	110	10	20	20	100	50	180	0	10	70	5	40	30	10	0	10	20	15	200	0
1	12	40	152	35	39	1	2	2	1	2	1	1	1	1	1	2	2	1	4	200	200	110	10	20	20	100	50	180	0	10	70	5	40	30	10	0	10	20	15	200	0
1	12	40	152	35	39	1	2	2	1	2	1	1	1	1	1	2	2	1	4	200	200	110	10	20	20	100	50	180	0	10	70	5	40	30	10	0	10	20	15	200	0
1	12	40	152	35	39	1	2	2	1	2	1	1	1	1	1	2	2	1	4	200	200	110	10	20	20	100	50	180	0	10	70	5	40	30	10	0	10	20	15	200	0
1	12	40	152	35	39	1	2	2	1	2	1	1	1	1	1	2	2	1	4	200	200	110	10	20	20	100	50	180	0	10	70	5	40	30	10	0	10	20	15	200	0
2	7	28	125	39	39	2	3	2	1	2	2	1	2	2	2	0	0	1	2	200	200	0	30	20	10	50	10	90	0	25	70	5	40	20	10	50	0	10	5	200	0
2	7	28	125	39	39	2	3	2	1	2	2	1	2	2	2	0	0	1	2	200	200	0	30	20	10	50	10	90	0	25	70	5	40	20	10	50	0	10	5	200	0
2	7	28	125	39	39	2	3	2	1	2	2	1	2	2	2	0	0	1	2	200	200	0	30	20	10	50	10	90	0	25	70	5	40	20	10	50	0	10	5	200	0
2	7	28	125	39	39	2	3	2	1	2	2	1	2	2	2	0	0	1	2	200	200	0	30	20	10	50	10	90	0	25	70	5	40	20	10	50	0	10	5	200	0
2	7	28	125	39	39	2	3	2	1	2	2	1	2	2	2	0	0	1	2	200	200	0	30	20	10	50	10	90	0	25	70	5	40	20	10	50	0	10	5	200	0
2	7	28	125	39	39	2	3	2	1	2	2	1	2	2	2	0	0	1	2	200	200	0	30	20	10	50	10	90	0	25	70	5	40	20	10	50	0	10	5	200	0
2	7	28	125	39	39	2	3	2	1	2	2	1	2	2	2	0	0	1	2	200	200	0	30	20	10	50	10	90	0	25	70	5	40	20	10	50	0	10	5	200	0
2	7	28	125	39	39	2	3	2	1	2	2	1	2	2	2	0	0	1	2	200	200	0	30	20	10	50	10	90	0	25	70	5	40	20	10	50	0	10	5	200	0
2	7	28	125	39	39	2	3	2	1	2	2	1	2	2	2	0	0	1	2	200	200	0	30	20	10	50	10	90	0	25	70	5	40	20	10	50	0	10	5	200	0
2	7	28	125	39	39	2	3	2	1	2	2	1	2	2	2	0	0	1	2	200	200	0	30	20	10	50	10	90	0	25	70	5	40	20	10	50	0	10	5	200	0
2	7	28	125	39	39	2	3	2	1	2	2	1	2	2	2	0	0	1	2	200	200	0	30	20	10	50	10	90	0	25	70	5	40	20	10	50	0	10	5	200	0
2	7	28	125	39	39	2	3	2	1	2	2	1	2	2	2	0	0	1	2	200	200	0	30	20	10	50	10	90	0	25	70	5	40	20	10	50	0	10	5	200	0
2	7	28	125	39	39	2	3	2	1	2	2	1	2	2	2	0	0	1	2	200	200	0	30	20	10	50	10	90	0	25	70	5	40	20	10	50	0	10	5	200	0
2	7	28	125	39	39	2	3	2	1	2	2	1	2	2	2	0	0	1	2	200	200	0	30	20	10	50	10	90	0	25	70	5	40	20	10	50	0	10	5	200	0
2	7	28	125	39	39	2	3	2	1	2	2	1	2	2	2	0	0	1	2	200	200	0	30	20	10	50	10	90	0	25	70	5	40	20	10	50	0	10	5	200	0
2	8	25	123	36	36	2	1	1	1	1	1	1	2	2	2	2	4	4	9	100	0	0	30	0	0	50	50	0	0	25	70	15	40	50	45	100	0	0	5	200	0
2	8	25	123	36	36	2	1	1	1	1	1	1	2	2	2	2	4	4	9	100	0	0	30	0	0	50	50	0	0	25	70	15	40	50	45	100	0	0	5	200	0
2	8	25	123	36	36	2	1	1	1	1	1	1	2	2	2	2	4	4	9	100	0	0	30	0	0	50	50	0	0	25	70	15	40	50	45	100	0	0	5	200	0
2	8	25	123	36	36	2	1	1	1	1	1	1	2	2	2	2	4	4	9	100	0	0	30	0	0	50	50	0	0	25	70	15	40	50	45	100	0	0	5	200	0
2	8	25	123	36	36	2	1	1	1	1	1	1	2	2	2	2	4	4	9	100	0	0	30	0	0	50	50	0	0	25	70	15	40	50	45	100	0	0	5	200	0
2	8	25	123	36	36	2	1	1	1	1	1	1	2	2	2	2	4	4	9	100	0	0	30	0	0	50	50	0	0	25	70	15	40	50	45	100	0	0	5	200	0
2	8	25	123	36	36	2	1	1	1	1	1	1	2	2	2	2	4	4	9	100	0	0	30	0	0	50	50	0	0	25	70	15	40	50	45	100	0	0	5	200	0
2	8	25	123	36	36	2	1	1	1	1	1	1	2	2	2	2	4	4	9	100	0	0	30	0	0	50	50	0	0	25	70	15	40	50	45	100	0	0	5	200	0
2	8	25	123	36	36	2	1	1	1	1	1	1	2	2	2	2	4	4	9	100	0	0	30	0	0	50	50	0	0	25	70	15	40	50	45	100	0	0	5	200	0
2	8	25	123	36	36	2	1	1	1	1	1	1	2	2	2	2	4	4	9	100	0	0	30	0	0	50	50	0	0	25	70	15	40	50	45	100	0	0	5	200	0
2	8	25	123	36	36	2	1	1	1	1	1	1	2	2	2	2	4	4	9	100	0	0	30	0	0	50	50	0	0	25	70	15	40	50	45	100	0	0	5	200	0
2	8	25	123	36	36	2	1	1	1	1	1	1	2	2	2	2	4	4	9	100	0	0	30	0	0	50	50	0	0	25	70	15	40	50	45	100	0	0	5	200	0
2	8	25	123	36	36	2	1	1	1	1	1	1	2	2	2	2	4	4	9	100	0	0	30	0	0	50	50	0	0	25	70	15	40	50	45	100	0	0	5	200	0
2	8	25	123	36	36	2	1	1	1	1	1	1	2	2	2	2	4	4	9	100	0	0	30	0	0	50	50	0	0	25	70	15	40	50	45	100	0	0	5	200	0
2	8	25	123	36	36	2	1	1	1	1	1	1	2	2	2	2	4	4	9	100	0	0	30	0	0	50	50	0	0	25	70	15	40	50	45	100	0	0	5	200	0
2	7	28	125	29	38	2	2	2	1	1	1	1	2	2	2	0	0	6	12	200	50	0	60	10	0	20	10	180	0	25	140	10	40	20	90	50	0	0	15	0	200
2	7	28	125	29	38	2	2	2	1	1	1	1	2	2	2	0	0	6	12	200	50	0	60	10	0	20	10	180	0	25	140	10	40	20	90	50	0	0	15	0	200
2	7	28	125	29	38	2	2	2	1	1	1	1	2	2	2	0	0	6	12	200	50	0	60	10	0	20	10	180	0	25	140	10	40	20	90	50	0	0	15	0	200
2	7	28	125	29	38	2	2	2	1	1	1	1	2	2	2	0	0	6	12	200	50	0	60	10	0	20	10	180	0	25	140	10	40	20	90	50	0	0	15	0	200
2	7	28	125	29	38	2	2	2	1	1	1	1	2	2	2	0	0	6	12	200	50	0	60	10	0	20	10	180	0	25	140	10	40	20	90	50	0	0	15	0	200
2	7	28	125	29	38	2	2	2	1	1	1	1	2	2	2	0	0	6	12	200	50	0	60	10	0	20	10	180	0	25	140	10	40	20	90	50	0	0	15	0	200
2	7	28	125	29	38	2	2	2	1	1	1	1	2	2	2	0	0	6	12	200	50	0	60	10	0	20	10	180	0	25	140	10	40	20	90	50	0	0	15	0	200
2	7	28	125	29	38	2	2	2	1	1	1	1	2	2	2	0	0	6	12	200	50	0	60	10	0	20	10	180	0	25	140	10	40	20	90	50	0	0	15	0	200
2	7	28	125	29	38	2	2	2	1	1	1	1	2	2	2	0	0	6	12	200	50	0	60	10	0	20	10	180	0	25	140	10	40	20	90	50	0	0	15	0	200
2	7	28	125	29	38	2	2	2	1	1	1	1	2	2	2	0	0	6	12	200	50	0	60	10	0	20	10	180	0	25	140	10	40	20	90	50	0	0	15	0	200
2	7	28	125	29	38	2	2	2	1	1	1	1	2	2	2	0	0	6	12	200	50	0	60	10	0	20	10	180	0	25	140	10	40	20	90	50	0	0	15	0	200
2	7	28	125	29	38	2	2	2	1	1	1	1	2	2	2	0	0	6	12	200	50	0	60	10	0	20	10	180	0	25	140	10	40	20	90	50	0	0	15	0	200
2	7	28	125	29	38	2	2	2	1	1	1	1	2	2	2	0	0	6	12	200	50	0	60	10	0	20	10	180	0	25	140	10	40	20	90	50	0	0	15	0	200
2	7	28	125	29	38	2	2	2	1	1	1	1	2	2	2	0	0	6	12	200	50	0	60	10	0	20	10	180	0	25	140	10	40	20	90	50	0	0	15	0	200
2	7	28	125	29	38	2	2	2	1	1	1	1	2	2	2	0	0	6	12	200	50	0	60	10	0	20	10	180	0	25	140	10	40	20	90	50	0	0	15	0	200
2	7	22	120	39	35	1	1	1	2				2	2	2	4	4	8	28	200	0	0	60	100	50	100	0	180	0	50	70	15	80	100	90	200	0	0	20	200	400
2	7	22	120	39	35	1	1	1	2				2	2	2	4	4	8	28	200	0	0	60	100	50	100	0	180	0	50	70	15	80	100	90	200	0	0	20	200	400
2	7	22	120	39	35	1	1	1	2				2	2	2	4	4	8	28	200	0	0	60	100	50	100	0	180	0	50	70	15	80	100	90	200	0	0	20	200	400
2	7	22	120	39	35	1	1	1	2				2	2	2	4	4	8	28	200	0	0	60	100	50	100	0	180	0	50	70	15	80	100	90	200	0	0	20	200	400
2	7	22	120	39	35	1	1	1	2				2	2	2	4	4	8	28	200	0	0	60	100	50	100	0	180	0	50	70	15	80	100	90	200	0	0	20	200	400
2	7	22	120	39	35	1	1	1	2				2	2	2	4	4	8	28	200	0	0	60	100	50	100	0	180	0	50	70	15	80	100	90	200	0	0	20	200	400
2	7	22	120	39	35	1	1	1	2				2	2	2	4	4	8	28	200	0	0	60	100	50	100	0	180	0	50	70	15	80	100	90	200	0	0	20	200	400
2	7	22	120	39	35	1	1	1	2				2	2	2	4	4	8	28	200	0	0	60	100	50	100	0	180	0	50	70	15	80	100	90	200	0	0	20	200	400
2	7	22	120	39	35	1	1	1	2				2	2	2	4	4	8	28	200	0	0	60	100	50	100	0	180	0	50	70	15	80	100	90	200	0	0	20	200	400
2	7	22	120	39	35	1	1	1	2				2	2	2	4	4	8	28	200	0	0	60	100	50	100	0	180	0	50	70	15	80	100	90	200	0	0	20	200	400
2	7	22	120	39	35	1	1	1	2				2	2	2	4	4	8	28	200	0	0	60	100	50	100	0	180	0	50	70	15	80	100	90	200	0	0	20	200	400
2	7	22	120	39	35	1	1	1	2				2	2	2	4	4	8	28	200	0	0	60	100	50	100	0	180	0	50	70	15	80	100	90	200	0	0	20	200	400
2	7	22	120	39	35	1	1	1	2				2	2	2	4	4	8	28	200	0	0	60	100	50	100	0	180	0	50	70	15	80	100	90	200	0	0	20	200	400
2	7	22	120	39	35	1	1	1	2				2	2	2	4	4	8	28	200	0	0	60	100	50	100	0	180	0	50	70	15	80	100	90	200	0	0	20	200	400
2	7	22	120	39	35	1	1	1	2				2	2	2	4	4	8	28	200	0	0	60	100	50	100	0	180	0	50	70	15	80	100	90	200	0	0	20	200	400
1	9	25	135	38	40	3	3	2	1	2	2	1	2	1	1	0	0	5	15	200	0	0	30	50	60	100	20	180	50	10	35	15	40	20	45	0	0	0	10	200	330
1	9	25	135	38	40	3	3	2	1	2	2	1	2	1	1	0	0	5	15	200	0	0	30	50	60	100	20	180	50	10	35	15	40	20	45	0	0	0	10	200	330
1	9	25	135	38	40	3	3	2	1	2	2	1	2	1	1	0	0	5	15	200	0	0	30	50	60	100	20	180	50	10	35	15	40	20	45	0	0	0	10	200	330
1	9	25	135	38	40	3	3	2	1	2	2	1	2	1	1	0	0	5	15	200	0	0	30	50	60	100	20	180	50	10	35	15	40	20	45	0	0	0	10	200	330
1	9	25	135	38	40	3	3	2	1	2	2	1	2	1	1	0	0	5	15	200	0	0	30	50	60	100	20	180	50	10	35	15	40	20	45	0	0	0	10	200	330
1	9	25	135	38	40	3	3	2	1	2	2	1	2	1	1	0	0	5	15	200	0	0	30	50	60	100	20	180	50	10	35	15	40	20	45	0	0	0	10	200	330
1	9	25	135	38	40	3	3	2	1	2	2	1	2	1	1	0	0	5	15	200	0	0	30	50	60	100	20	180	50	10	35	15	40	20	45	0	0	0	10	200	330
1	9	25	135	38	40	3	3	2	1	2	2	1	2	1	1	0	0	5	15	200	0	0	30	50	60	100	20	180	50	10	35	15	40	20	45	0	0	0	10	200	330
1	9	25	135	38	40	3	3	2	1	2	2	1	2	1	1	0	0	5	15	200	0	0	30	50	60	100	20	180	50	10	35	15	40	20	45	0	0	0	10	200	330
1	9	25	135	38	40	3	3	2	1	2	2	1	2	1	1	0	0	5	15	200	0	0	30	50	60	100	20	180	50	10	35	15	40	20	45	0	0	0	10	200	330
1	9	25	135	38	40	3	3	2	1	2	2	1	2	1	1	0	0	5	15	200	0	0	30	50	60	100	20	180	50	10	35	15	40	20	45	0	0	0	10	200	330
1	9	25	135	38	40	3	3	2	1	2	2	1	2	1	1	0	0	5	15	200	0	0	30	50	60	100	20	180	50	10	35	15	40	20	45	0	0	0	10	200	330
1	9	25	135	38	40	3	3	2	1	2	2	1	2	1	1	0	0	5	15	200	0	0	30	50	60	100	20	180	50	10	35	15	40	20	45	0	0	0	10	200	330
1	9	25	135	38	40	3	3	2	1	2	2	1	2	1	1	0	0	5	15	200	0	0	30	50	60	100	20	180	50	10	35	15	40	20	45	0	0	0	10	200	330
1	9	25	135	38	40	3	3	2	1	2	2	1	2	1	1	0	0	5	15	200	0	0	30	50	60	100	20	180	50	10	35	15	40	20	45	0	0	0	10	200	330
1	9	27	136	34	36	1	1	1	2				2	2	2	3	3	6	12	200	200	0	60	40	0	80	125	180	0	50	70	10	40	20	45	50	0	20	10	200	330
1	9	27	136	34	36	1	1	1	2				2	2	2	3	3	6	12	200	200	0	60	40	0	80	125	180	0	50	70	10	40	20	45	50	0	20	10	200	330
1	9	27	136	34	36	1	1	1	2				2	2	2	3	3	6	12	200	200	0	60	40	0	80	125	180	0	50	70	10	40	20	45	50	0	20	10	200	330
1	9	27	136	34	36	1	1	1	2				2	2	2	3	3	6	12	200	200	0	60	40	0	80	125	180	0	50	70	10	40	20	45	50	0	20	10	200	330
1	9	27	136	34	36	1	1	1	2				2	2	2	3	3	6	12	200	200	0	60	40	0	80	125	180	0	50	70	10	40	20	45	50	0	20	10	200	330
1	9	27	136	34	36	1	1	1	2				2	2	2	3	3	6	12	200	200	0	60	40	0	80	125	180	0	50	70	10	40	20	45	50	0	20	10	200	330
1	9	27	136	34	36	1	1	1	2				2	2	2	3	3	6	12	200	200	0	60	40	0	80	125	180	0	50	70	10	40	20	45	50	0	20	10	200	330
1	9	27	136	34	36	1	1	1	2				2	2	2	3	3	6	12	200	200	0	60	40	0	80	125	180	0	50	70	10	40	20	45	50	0	20	10	200	330
1	9	27	136	34	36	1	1	1	2				2	2	2	3	3	6	12	200	200	0	60	40	0	80	125	180	0	50	70	10	40	20	45	50	0	20	10	200	330
1	9	27	136	34	36	1	1	1	2				2	2	2	3	3	6	12	200	200	0	60	40	0	80	125	180	0	50	70	10	40	20	45	50	0	20	10	200	330
1	9	27	136	34	36	1	1	1	2				2	2	2	3	3	6	12	200	200	0	60	40	0	80	125	180	0	50	70	10	40	20	45	50	0	20	10	200	330
1	9	27	136	34	36	1	1	1	2				2	2	2	3	3	6	12	200	200	0	60	40	0	80	125	180	0	50	70	10	40	20	45	50	0	20	10	200	330
1	9	27	136	34	36	1	1	1	2				2	2	2	3	3	6	12	200	200	0	60	40	0	80	125	180	0	50	70	10	40	20	45	50	0	20	10	200	330
1	9	27	136	34	36	1	1	1	2				2	2	2	3	3	6	12	200	200	0	60	40	0	80	125	180	0	50	70	10	40	20	45	50	0	20	10	200	330
1	9	27	136	34	36	1	1	1	2				2	2	2	3	3	6	12	200	200	0	60	40	0	80	125	180	0	50	70	10	40	20	45	50	0	20	10	200	330
1= Boy, 2=Girl						1=Primary, 2=High, 3=University	1=Primary, 2=High, 3=University	1=Low, 2=Middle	1=Yes, 2=No	1=Once a day, 2=Twice a day	1=<2 min, 2=2-3 min, 3=>3 min	1=Yes, 2=No	1=0-4 years, 2=5-10 years	1=1-2 times/year 2=Irregular	1=Yes, 2=No
